# Supplementary material for: Biochemical and genomic identification of novel biomarkers in progressive sarcoidosis: HBEGF, eNAMPT, and ANG-2
Source: Front Med (Lausanne). 2022 Oct 25;9:1012827. doi: 10.3389/fmed.2022.1012827 (PMC9640603; doi:10.3389/fmed.2022.1012827)
Supplement: Supplementary Table 1 — The upper limit of detection (ULOD) and lower limit of detection (LLOD) and background concentration of each plasma biomarker. [file Table_1.xlsx]

## Sheet: Sheet1
Analyte	Method	LLOD concentration	ULOD concentration	Background signal	Lowest concentration of Standard curve
eNAMPT	MSD	0.011 ng/ml	1000 ng/ml	301	0.06 ng/ml
IL-6	MSD	0.070 pg/ml	2050 pg/ml	131	0.16 pg/ml
Ang-2	MSD	1.12 pg/ml	10000 pg/ml	191	0.86 pg/ml
HB-EGF	ELISA	7.81 pg/ml	500 pg/ml	0.0005	7.81 pg/ml
IL-8	MSD	0.045 pg/ml	2030 pg/ml	147	0.13 pg/ml
IL-1RA	MSD	0.42 pg/ml	4840 pg/ml	436	0.67 pg/ml
