# Supplementary material for: Biochemical and genomic identification of novel biomarkers in progressive sarcoidosis: HBEGF, eNAMPT, and ANG-2
Source: Front Med (Lausanne). 2022 Oct 25;9:1012827. doi: 10.3389/fmed.2022.1012827 (PMC9640603; doi:10.3389/fmed.2022.1012827)
Supplement: Supplementary Table 2 — The 73 differentially expressed genes in sarcoidosis lung granulomatous tissues compared to healthy lung tissue. Listed by p-value. [file Table_2.xlsx]

## Sheet: Sheet1
Supplement Table 2. The 73 differentially expressed genes in lung sarcoidosis
Gene	log2FoldChange	FoldChange	p value	p adj
ADAMTS1	-2.83	-7.11	5.66e-05	0.053
SORBS1	-1.61	-3.05	0.000106	0.053
HEYL	-1.55	-2.93	0.000109	0.053
TMEM74B	-1.56	-2.95	0.000109	0.053
ACKR3	-1.57	-2.97	0.00016	0.0604
HSPB6	-2.17	-4.5	0.000174	0.0604
NR4A1	-4.21	-18.51	0.000264	0.0684
ANXA3	-2.22	-4.66	0.000296	0.0684
CSF3	-4.23	-18.77	0.000317	0.0684
HMGCR	-1.7	-3.25	0.000337	0.0684
SLC15A2	-2.02	-4.06	0.000398	0.0746
CXCL2	-3.45	-10.93	0.000467	0.0811
FOXA2	-2.37	-5.17	0.000545	0.0811
SOCS3	-3.23	-9.38	0.000566	0.0811
FGFR4	-1.5	-2.83	0.000636	0.0811
PRKCZ	-2.45	-5.46	0.000677	0.0811
WIF1	-2.5	-5.66	0.00068	0.0811
GADD45B	-3.1	-8.57	0.000779	0.0811
NOTCH4	-1.82	-3.53	0.000788	0.0811
CCR5	1.66	3.16	0.000796	0.0811
DDR1	-1.49	-2.81	0.000859	0.0811
SERTAD1	-3.19	-9.13	0.000904	0.0811
CD34	-3.84	-14.32	0.000905	0.0811
NPR1	-2.85	-7.21	0.000937	0.0811
TPD52	-1.87	-3.66	0.000996	0.0811
KLF4	-2.28	-4.86	0.0011	0.0815
MMP9	4.94	30.7	0.00111	0.0815
DLL4	-3	-8	0.00117	0.0815
VEGFD	-3.04	-8.22	0.0012	0.0815
AXL	-2.08	-4.23	0.00136	0.0853
ETS2	-2.15	-4.44	0.0014	0.0853
EGFR	-2.01	-4.03	0.00141	0.0853
CLIC3	-1.78	-3.43	0.00144	0.0853
BTG3	-1.48	-2.79	0.00147	0.0853
MAP2K5	-1.4	-2.64	0.0015	0.0853
GATA2	-1.65	-3.14	0.0015	0.0853
PTGS2	-2.12	-4.35	0.00155	0.0854
OLR1	-2.15	-4.44	0.00158	0.0854
TRIB1	-1.68	-3.2	0.00164	0.0854
HBEGF	-2.36	-5.13	0.00167	0.0854
BTG2	-2.1	-4.29	0.00168	0.0854
CCL19	2.92	7.57	0.0018	0.0887
PIN1	-1.64	-3.12	0.00182	0.0887
HPGD	-1.89	-3.71	0.00188	0.0887
HES1	-2.15	-4.44	0.00193	0.0887
MAOB	-1.44	-2.71	0.00197	0.0887
CACNA1D	-2.21	-4.63	0.00215	0.0887
NFKBIZ	-1.86	-3.63	0.00216	0.0887
ACSL5	-1.72	-3.29	0.00234	0.0887
ITGA8	-1.83	-3.56	0.00234	0.0887
F3	-1.4	-2.64	0.00235	0.0887
MAP1LC3A	-1.9	-3.73	0.00244	0.0887
LEPR	-1.88	-3.68	0.00245	0.0887
BAG2	-2.93	-7.62	0.00246	0.0887
EMP1	-2.71	-6.54	0.00247	0.0887
BCL3	-1.74	-3.34	0.00248	0.0887
ID1	-2.93	-7.62	0.00248	0.0887
CCL14	-1.42	-2.68	0.00253	0.0887
RAB27B	-1.99	-3.97	0.00261	0.0887
ID4	-1.71	-3.27	0.00264	0.0887
CDH5	-1.53	-2.89	0.00265	0.0887
SLCO2A1	-1.99	-3.97	0.00273	0.0887
TMPRSS2	-2.92	-7.57	0.00273	0.0887
TEK	-2.97	-7.84	0.00276	0.0887
THY1	1.66	3.16	0.00279	0.0887
JUND	-2.78	-6.87	0.0028	0.0887
ID3	-2.45	-5.46	0.00288	0.0898
CAV2	-2.81	-7.01	0.00291	0.0898
EZR	-1.61	-3.05	0.00304	0.0925
TIPARP	-1.81	-3.51	0.0031	0.0934
NAMPT	-1.77	-3.41	0.00316	0.094
FAF1	-1.65	-3.14	0.00327	0.096
RAMP3	-2.75	-6.73	0.00343	0.0984
