# Supplementary material for: Biochemical and genomic identification of novel biomarkers in progressive sarcoidosis: HBEGF, eNAMPT, and ANG-2
Source: Front Med (Lausanne). 2022 Oct 25;9:1012827. doi: 10.3389/fmed.2022.1012827 (PMC9640603; doi:10.3389/fmed.2022.1012827)
Supplement: Supplementary Table 3 — KEGG Pathways identified from Differentially Expressed Genes (DEGs) in lung granulomatous tissues from sarcoidosis subjects. [file Table_3.xlsx]

## Sheet: 33 pathwas kegg
Term ID	Biological pathway	# Genes	FDR	matching proteins in network
hsa04060	Cytokine-cytokine receptor interaction	8	0.00022	CSF3,ACKR3,EGFR,CCR5,FIGF,CCL19,LEPR,CXCL2
hsa04010	MAPK signaling pathway	8	0.00024	MAP2K5,GADD45B,JUND,EGFR,FGFR4,FIGF,TEK,NR4A1
hsa01522	Endocrine resistance	5	0.00062	HBEGF,DLL4,EGFR,MMP9,NOTCH4
hsa05418	Fluid shear stress and atherosclerosis	5	0.0022	MAP2K5,CAV2,CDH5,MMP9,PRKCZ
hsa04151	PI3K-Akt signaling pathway	7	0.0028	CSF3,EGFR,FGFR4,FIGF,ITGA8,TEK,NR4A1
hsa05224	Breast cancer	5	0.0028	GADD45B,DLL4,EGFR,HEYL,NOTCH4
hsa04657	IL-17 signaling pathway	4	0.0036	CSF3,JUND,MMP9,CXCL2
hsa05200	Pathways in cancer	8	0.0036	GADD45B,DLL4,EGFR,FGFR4,FIGF,MMP9,HEYL,NOTCH4
hsa05205	Proteoglycans in cancer	5	0.005	CAV2,HBEGF,EGFR,EZR,MMP9
hsa05219	Bladder cancer	3	0.005	HBEGF,EGFR,MMP9
hsa04015	Rap1 signaling pathway	5	0.0054	EGFR,FGFR4,FIGF,PRKCZ,TEK
hsa04014	Ras signaling pathway	5	0.0083	EGFR,FGFR4,FIGF,ETS2,TEK
hsa04926	Relaxin signaling pathway	4	0.0083	EGFR,FIGF,MMP9,PRKCZ
hsa04144	Endocytosis	5	0.0092	CAV2,EGFR,CCR5,FGFR4,PRKCZ
hsa05206	MicroRNAs in cancer	4	0.0113	EGFR,EZR,MMP9,NOTCH4
hsa04920	Adipocytokine signaling pathway	3	0.0119	SOCS3,LEPR,ACSL5
hsa04630	Jak-STAT signaling pathway	4	0.0128	CSF3,EGFR,SOCS3,LEPR
hsa04062	Chemokine signaling pathway	4	0.0188	CCR5,CCL19,PRKCZ,CXCL2
hsa04064	NF-kappa B signaling pathway	3	0.0217	GADD45B,CCL19,CXCL2
hsa04510	Focal adhesion	4	0.0217	CAV2,EGFR,FIGF,ITGA8
hsa05165	Human papillomavirus infection	5	0.0217	EGFR,HEYL,NOTCH4,ITGA8,PRKCZ
hsa04810	Regulation of actin cytoskeleton	4	0.0228	EGFR,FGFR4,EZR,ITGA8
hsa04933	AGE-RAGE signaling pathway	3	0.0228	FIGF,F3,PRKCZ
hsa04668	TNF signaling pathway	3	0.0272	SOCS3,MMP9,CXCL2
hsa04670	Leukocyte transendothelial migration	3	0.0288	CDH5,EZR,MMP9
hsa04216	Ferroptosis	2	0.0385	ACSL5,MAP1LC3A
hsa04910	Insulin signaling pathway	3	0.0424	SOCS3,SORBS1,PRKCZ
hsa04915	Estrogen signaling pathway	3	0.0424	HBEGF,EGFR,MMP9
hsa04514	Cell adhesion molecules (CAMs)	3	0.0435	CD34,CDH5,ITGA8
hsa04550	Signaling pathways regulating pluripotency of stem cells	3	0.0435	FGFR4,ID3,KLF4
hsa04930	Type II diabetes mellitus	2	0.0435	SOCS3,PRKCZ
hsa04330	Notch signaling pathway	2	0.0439	DLL4,NOTCH4
hsa04921	Oxytocin signaling pathway	3	0.0469	MAP2K5,EGFR,NPR1
